# Supplementary material for: Extracellular Vesicles as Next-Generation Diagnostics and Advanced Therapy Medicinal Products
Source: Int J Mol Sci. 2024 Jun 13;25(12):6533. doi: 10.3390/ijms25126533 (PMC11204223; doi:10.3390/ijms25126533)
Supplement: Supplementary file 1 [file ijms-25-06533-s001.zip]

Archive with 1 entries (1 files):
- ijms-3008328-supplementary.pdf
